# Supplementary material for: Advancing periodontitis microbiome research: integrating design, analysis, and technology
Source: Front Cell Infect Microbiol. 2025 Jun 23;15:1616250. doi: 10.3389/fcimb.2025.1616250 (PMC12229877; doi:10.3389/fcimb.2025.1616250)
Supplement: Supplementary file 1 [file Table1.xlsx]

## Sheet: Sheet1
		Demographic factors			General health			Definition		Sampling						Sequencing technology	Conclusion
PMID	Year	Region	Age	Smoke	Systematic disease	Antibiotic use	Medication	Healthy control	Periodontitis	Pre-sampling procedure	Sampling tools	Sampling sites for health	Sampling sites for periodontitis	Subjects of health	Subjects of chronic periodontitis		Higher abundance in health	Higher abundance in periodontitis
16081935	2005	America	42-80	No	No diabetes	Without within the last 3 months	Not mentioned	periodontally healthy	moderate to severe chronic periodontitis	Removal of the supragingival plaque	Paper points	from the mesial sulcus of every tooth	Deep sites: four nonadjacent proximal sites with PD>=6mm was collected and pooled; Shallow sites: four nonadjacent proximal sites with PD<=3mm was collected and pooled	15	15	16s	Veillonella X042, Campylobacter gracilis, Abiotrophia adiacens, Eubacterium saburreum, Gemella 1754-94, Streptococcus sanguis, Capnocytophaga gingivalis, Streptococcus mutans	Filifactor alocis, Megasphaera BB166, Desulfobulbus CH031, Dialister pneumosintes, Campylobacater sputorum sputorum, Desulfobulbus R004, Campylobacter BB120, Selenomonas D0042, Deferribactres W090, Megasphaera MCE3_141, Catonella BR063, Deferribactres BH007, Megasphaera BS073, Streptococcus DP009
22170420	2011	America	Health:54.1±12.4;Periodontitis: 51.3±12.6	Six patients with periodontitis were current daily smokers	No diabetes or HIV	Without within the last 3 months	No	no pockets with PD >4 mm	at least 4 mm CAL and 5 mm PD in at least three non-adjacent interproximal sites in at least two quadrants	Removal of the supragingival plaque	Paper points	Not mentioned	Not mentioned	29	29	16s(V1-V2,V4)	Streptococcus mitis, Streptococcus sanguinis, Moraxella osloensis, Acinetobacter junii, Granulicatella adiacens, Acinetobacter RUH1139, Streptococcus inermedius, Arthrobacter woluwensis, Actinomyces viscosus, Brachybacterium rhamnosum, Lautropia AP009, Gemella morbillorum	Filifactor alocis, Porphyromonas gingivalis, Treponema denticola, Treponema vincetii, Lachnospiraceae JM048, Synergistes OT 360/453, Leptotrichia OT 210, Anaeroglobus geminatus, Prevetolla denticola, Treponema OT 230, Prevotella intermedia, Desulfobulbus R004
22675498	2012	America	28-45	Not mentioned	No	Without within the last 6 months	Not mentioned	had at least 6 sites with PD ≥6 mm and CAL ≥5 mm	had no PD >3 mm and no CAL >2 mm at any site with no signs of periodontal inflammation characterized by bleeding on probing, redness, edema, and attachment loss	Removal of the supragingival plaque	Curettes	from the mesio-buccal aspect of four molar teeth in four quadrants	from the mesio-buccal aspect of four molar teeth in four quadrants	3	2	16s	Streptococcus, Actinomyces, Granulicatella	Selenomonas, Prevotella, Treponema, Tannerella, Haemophilus, Catonella
23303375	2013	Chile	Health:34.1±5.5;Periodontitis: 42.5±3.3	No	No	Without within the last 6 months	Without within the last 6 months	·At least 90% of sites with PD and CAL ≤ 3 mm. ·No sites with PD > 4 mm.	·Age ≥ 35 years. ·≥ 5 teeth with probing depths (PD) ≥ 5 mm and clinical attachment level (CAL) ≥ 4 mm. ·Bleeding on probing (BoP) in at least 20% of sites. ·Radiographic evidence of bone loss.	Samples collected 1 week following the initial screening visit; Removal of the supragingival plaque	Curettes	from sites without BoP	at two non-adjacent tooth sites with a similar amount of periodontal destruction (probing depths of 5 mm), but differing in the presence of BoP	22	10	16s(V1-V2)	Rothia dentiocariosa, Actinomyces subspecies, Streptococcus sanguinis, Porphyromonas catoniae, Burkholderia cepacia,	Treponema species OT 237, Treponema medium, Treponema denticola, TM7, Streptococcus, Parvimonas, Bacteroidetes species, Tanerella forsythia, Porphyromonas gingivalis, Porphryomonas endodontalis, Treponema socranskii, Treponema maltophilum, Treponema lecithinolyticum, Veillonella, Synergistetes, Mogibacterium timidum, Selonomonas sputigena, Desulfobulbus species, Peptostreptococcus, Eubacterium (s…
24671083	2014	China	20-70	Not mentioned	No	Without within the last 6 months	Not mentioned	(1) no pockets and clinical attachment loss; (2) no alveolar bone absorption on X-ray examination; and (3) <15% of sites with bleeding on probing or redness	moderate periodontitis: 4 mm<probe depth ⩽6 mm, attachment loss 3–5 mm, 1/3 root length< alveolar bone destruction <1/2 root length; severe periodontitis: probe depth ⩾6 mm, attachment loss >5 mm, alveolar bone destruction >1/2 root length	Removal of the supragingival plaque	Paper points	Not mentioned	Not mentioned	12	25	16s	Neisseria, Corynebacterium, Capnocytophaga, Actinomyces	Fusobacterium, Porphyromonas, Treponema, Filifactor, Eubacterium, Tannerella, Hallella, Parvimonas, Peptostreptococcus, Catonella
25398868	2015	America	Not mentioned	Not mentioned	No	Without within the last 3 months	Without within the last 3 months	CAL < 3mm	CAL ≥ 5 mm	Not mentioned	Paper points	2 sites sampled per subjects	2 sites sampled per subjects	25	25	16s(V1-V3)	Actinomyces oral taxon 170, Gemella haemolysans, Granulicatella adiacens, Streptococcus mitis, Streptococcus sanguis	Porphyromonas endodontalis, Porphyromonas gingivalis, Tannerella forsythia, Prevotella oral taxon 526, Streptococcus constellatus, Eubacterium saphenum, Eubacterium minutum, Filifactor alocis, Mogibacterium timidum, Peptostreptococcaceae oral taxon 103, Fusobacterium nucleatum subsp. vincentii, Desulfobulbus oral taxon 041, Treponema denticola, Treponema maltophilum, Treponema parvum, Treponema s…
29765908	2018	China	20-60	No	No	Without within the last 3 months	Not mentioned	(1) aged from 20 to 60 years old, (2) no teeth with PD > 3 mm, no sties with CAL, (3) BOP<=20%.	based on the 1999 International Classification of Periodontal Diseases:(1) aged from 25 to 60 years old, (2) when dividing all teeth into four quadrants, at least 2 teeth PD ≥ 5 mm and CAL ≥ 3 mm in each quadrant, (3) no <20 teeth, (4) the clinical diagnosis was confirmed by full-mouth periapical radiographs	Samples collected 1 week after the full-mouth periodontal examination; refrain from food for 8 h and oral hygiene (brushing or flossing the teeth) for 12 h before sampling	Curettes	from the mesiobuccal site of molars with PD ≤ 3 mm without CAL and BOP	from mesiobuccal sites of molars, including one each with PD = 4 mm, 5–6 mm, and ≥ 7 mm	3	3	16s(V4)	Rothia	Peptostreptococcus, Filifactor, Eubacterium_nodatum_group, Butyrivibrio_2, Klebsiella, Bulleidia, Lactococcus, Wolinella, Acholeplasma
27262209	2018	China(Taiwan)	31-81	Health participants have no history of smoke;2 periodontitis participants have history of smoke	Health participants have no diabetes;all periodontitis participants have systematic disease,including CVD and DM	Health participants have no use of antibiotics;6 periodontitis participants have used antibiotics	Not mentioned	at most sites, periodontal tissues showed no clinical signs of inflammation such as redness, swelling, or breeding on probing	more than four sites with CAL ≥5 mm	Removal of the supragingival plaque	Paper points	Not mentioned	Not mentioned	10	10	16s(V1-V2)	Lautropia, Corynebacterium, Parvimonas, Streptococcus, Actinomyces, Haemophilus, Capnocytophaga, Paludibacter	Filifactor, Tannerella, Treponema, Porphyromonas, Aggregatibacter, Peptostreptococcus
28871594	2018	Brazil	Health: 46.2 ± 10.6, Periodontitis: 45.9 ± 9.9	No	No	Without within the last 6 months	Not mentioned	a maximum of 10% of the sites with BoP and/or gingival bleeding (GB) and no sites with PD and CAL ≥ 3 mm	at least 30% of sites with PD and CAL ≥4 mm and a minimum of three teeth with at least one site presenting the following categories: i) PD and CAL ≤ 3 mm without bleeding on probing (BoP), ii) PD and CAL 4–6 mm with BoP, iii) PD and CAL ≥ 7 mm with BoP	Removal of the supragingival plaque	Curettes	4 subgingival samples from sites with PD and CAL ≤ 3 mm without BoP were collected from each health subject	9 samples (three per PD category) were collected from each subject with ChP from sites in each of the following categories: shallow (PD ≤ 3 mm), moderate (PD 4–6 mm) and deep (PD ≥ 7 mm).	7	9	16s(V4)	Streptococcus unclassified, Corynebacterium matruchotii HOT 666, Neisseria unclassified, Corynebacterium durum HOT 595, Haemophilus parainfluenzae HOT 718	Fusobacterium unclassified，Treponema unclassified，Porphyromonas gingivalis HOT 619，Tannerella forsythia HOT 613，Filifactor alocis HOT 539，Treponema denticola HOT 584，Fretibacterium unclassified，Porphyromonas endodontalis HOT 273，Eubacterium [XI][G-5] saphenum HOT 759，Selenomonas sputigena HOT 151，Bacteroidetes [G-5] unclassified，Parvimonas micra HOT 111，Eubacterium [XI][G-6] unclassified，Peptostr…
32547651	2020	China	Health:35.7 (24.0–46);Periodontitis:39 (28–51)	No	No	Without within the last 3 months	Not mentioned	had a PD ≤ 3 mm and CAL < 1 mm for all teeth	had four or more teeth showing at least one site with a PD ≥ 4 mm, a CAL ≥ 3 mm at the same site, and the presence of BOP	Removal of the supragingival plaque	Filter Strip	collected twice at the deepest PD site of every quarter	the buccal site of the 4 first molars	28	30	16s(V3-V4)	Arcanobacterium, Bacteroides, Dietzia, Chloroflexi_[G-1], Mycobacterium, Mobiluncus, Mycoplasma, Parascardovia, Peptostreptococcaceae_[XIII][G-1], Kytococcus	Proteus, Lachnospiraceae_[G-7], Lactobacillus, Lactococcus, Bifidobacterium, Clostridiales_[F-1][G-2], Enterobacter, Erysipelothrix, Erysipelotrichaceae_[G-1], Eubacterium_[XI][G-1]
34556654	2021	Danmark	>50	Four patients with periodontitis were current daily smokers, as compared to three current smokers in the control group	No	Without within the last 3 months	Without within the last 3 months	Not mentioned	BOP ≥25% of total sites + minimum two teeth with CAL ≥4 mm + minimum two teeth with PD ≥6 mm	Not mentioned	Curettes	Not mentioned	Not mentioned	11	11	Metagenome	Actinomyces	Filifactor alocis, Parvimonas micra, Prevotella intermedia, Treponema denticola, Tannerella forsythia
33941275	2021	America	>8	Not mentioned	No HIV	Without within the last 3 months	Without within the last 3 months	CAL ≤ 1 mm, PD ≤ 3 mm, and mean GI < 1	interproximal attachment loss affecting at least 30% of the sites in individuals between 40 and 80 years of age	Samples collected 1 week following the initial screening visit;	Paper points	from 15 non-contiguous interproximal sites	3 non-contiguous sites with clinical attachment loss (CAL) > 5 mm and probing depth (PD) ≥ 6 mm on 3 different teeth	25	25	Metagenome	Actinomyces sp. oral taxon 171, Actinomyces massiliensis, Actinomyces oris, Actinomyces naeslundii, Actinomyces spp., Actinomyces sp. oral taxon 170, Actinomyces gerencseriae, Actinomyces sp. oral taxon 175, Rothia dentocariosa, Actinomyces sp. oral taxon 849, Rothia spp., Actinomyces viscosus, Streptococcus sanguinis, Actinomyces johnsonii, Rothia aeria, Cardiobacterium hominis, Actinomyces sp. …	Methanobrevibacter oralis, Bacteroides Bacteroidetes bacterium oral taxon 272, Desulfomicrobium orale, Peptoanaerobacter Peptostreptococcaceae bacterium oral taxon 113, Enterococcus casseliflavus, Desulfobulbus sp. oral taxon 041, Filifactor alocis, Mogibacterium [Eubacterium] nodatum, Fusobacterium sp. oral taxon 370, Fusobacterium nucleatum, Eggerthia catenaformis, Actinomyces cardiffensis, Ato…
39378072	2024	China(HK)	>=18	No	No	Not mentioned	No	Not mentioned	Not mentioned	neither to eat nor to drink (except water) for at least 2 h before sample collection; Removal of the supragingival plaque	Curettes	a site with a PPD of 3/4 mm	one deepest subgingival site per quadrant	3	11	Metagenome	Not mentioned	Not mentioned
