# Supplementary material for: Advancing periodontitis microbiome research: integrating design, analysis, and technology
Source: Front Cell Infect Microbiol. 2025 Jun 23;15:1616250. doi: 10.3389/fcimb.2025.1616250 (PMC12229877; doi:10.3389/fcimb.2025.1616250)
Supplement: Supplementary file 2 [file Table2.xlsx]

## Sheet: Sheet1
		Demographic factors			General health			Definition of periodontitis	Sampling				Sequencing technolog	Conclusion
PMID	Year	Region	Age	Smoke	Systematic disease	Antibiotic use	Medication		Pre-sampling procedure	Sampling tools	Sampling sites	Subjects		Higher abundance in shallow sites	Higher abundance in deep sites	Key findings
16081935	2005	USA	42-80	No	No diabetes	Without within the last 3 months	Not mentioned	moderate to severe chronic periodontitis	Removal of the supragingival plaque	Paper points	Deep sites: four nonadjacent proximal sites with PD>=6mm was collected and pooled; Shallow sites: four nonadjacent proximal sites with PD<=3mm was collected and pooled	15	16s	Campylobacter gracilis	Selenomonas sp. oral clone EY047	The microbial differences between healthy and diseased subjects are more pronounced than those between shallow and deep sites in diseased individuals, suggesting that chronic periodontitis involves a systemic disruption of the microbial ecology across the entire dentition, characterized by shifts in the relative proportions of major bacterial communities.
23762384	2013	USA	47.8（9.7）	32 participants have no history of smoke;56 participants have history of smoke	No	Without within the last 3 months	Not mentioned	1) five sites with probing depths (PD) of >5 mm in 5 non-adjacent interproximal spaces. 2) At least one interproximal area with PD ≤3 mm	Removal of the supragingival plaque	Curettes	Paired subgingival plaque samples were taken from each subject, one from a probing site depth >5 mm (deep site) and the other from a probing site depth ≤3mm (shallow site)	88	16s	Streptococcus oralis, Streptococcus sanguinis, Streptococcus gordonii, Rothia dentiocariosa, Veillonella dispar, Actinomyces naeslundii, Actinomyces sp.	Porphyromonas gingivalis, Porphyromonas endodontalis, Fusobacterium nucleatum, Prevotella nigrescens, Treponema denticola, Treponema medium, Tannerella forsythia, Parvimonas micra	The microbiome difference between deep and shallow sites was influenced by patient-level effects such as clinic location, race and smoking
29765908	2018	China	20-60	No	Microbia+3:8l structure in the same patient was similar between periodontal pockets of different depth.	Without within the last 3 months	Not mentioned	based on the 1999 International Classification of Periodontal Diseases:(1) aged from 25 to 60 years old, (2) when dividing all teeth into four quadrants, at least 2 teeth PD ≥ 5 mm and CAL ≥ 3 mm in each quadrant, (3) no <20 teeth, (4) the clinical diagnosis was confirmed by full-mouth periapical radiographs	Samples collected 1 week after the full-mouth periodontal examination; refrain from food for 8 h and oral hygiene (brushing or flossing the teeth) for 12 h before sampling	Curettes	from mesiobuccal sites of molars, including one each with PD = 4 mm, 5–6 mm, and ≥ 7 mm	3	16s(V4)	Corynebacterium	Acholeplasma, Fretibacterium, Porphyromonas, Peptococcus, Treponema_2, Defluviitaleaceae_UCG_011, Filifactor, Mycoplasma	Microbial structure in the same patient was similar between periodontal pockets of different depth.
28871594	2018	Brazil	Periodontitis: 45.9 ± 9.9	No	No	Without within the last 6 months	Not mentioned	at least 30% of sites with PD and CAL ≥4 mm and a minimum of three teeth with at least one site presenting the following categories: i) PD and CAL ≤ 3 mm without bleeding on probing (BoP), ii) PD and CAL 4–6 mm with BoP, iii) PD and CAL ≥ 7 mm with BoP	Removal of the supragingival plaque	Curettes	9 samples (three per PD category) were collected from each subject with ChP from sites in each of the following categories: shallow (PD ≤ 3 mm), moderate (PD 4–6 mm) and deep (PD ≥ 7 mm).	9	16s(V4)	Streptococcus, Corynebacterium, Rothia, Veillonella, Capnocytophagia	Fusobacterium, Treponema, Porphyromonas, Tannerella, Fretibacterium, Filifactor, Desulfobulbus, Peptostreptococcus	Significant differences in microbiota were observed between shallow and moderate/deep sites in ChP subjects, while moderate and deep sites exhibited similar microbial profiles.
35004342	2021	Hungary	40-62	No	No	Without within the last 6 months	Not mentioned	PD of ≥4 mm in case of at least two pockets per quadrant	No	Paper points	At least four periodontal pockets were sampled per individual. The PPD measures were categorized into three type groups (PPDT), i.e., clinically healthy sulcus (PPDT-1, PPD = 0–3 mm), shallow pocket (PPDT-2, PPD = 4–5 mm), and deep pocket (PPDT-3, PPD >5 mm).	9	16s(V3-V4)	Streptococcus sanguinis, Rothia dentocariosa, Veillonella parvula, Capnocytophaga sputigena, Prevotella intermedia	Treponema denticola, Parvimonas micra, Filifactor alocis	Taxonomic mapping of all biofilms revealed three distinct microbial clusters: cluster1 microbiomes were found primarily in the PPDT-3-type pockets.
